# Supplementary material for: New Insights into Solid Form Stability and Hydrate Formation: o-Phenanthroline HCl and Neocuproine HCl
Source: Molecules. 2017 Dec 15;22(12):2238. doi: 10.3390/molecules22122238 (PMC6149885; doi:10.3390/molecules22122238)
Supplement: Supplementary file 1 [file molecules-22-02238-s001.zip]

Archive with 3 entries (2 files):
- Supplementary/
- Supplementary/Braun_NCl_Hy1_archive.cif
- Supplementary/Braun_Phen_Neo_HCl_Supplementary Material_revised.docx
