# Supplementary material for: New Insights into Solid Form Stability and Hydrate Formation: o-Phenanthroline HCl and Neocuproine HCl
Source: Molecules. 2017 Dec 15;22(12):2238. doi: 10.3390/molecules22122238 (PMC6149885; doi:10.3390/molecules22122238)
Supplement: Supplementary file 1 [file molecules-22-02238-s001.zip › Supplementary/Braun_NCl_Hy1_archive.cif]

#\#CIF_1.1
 
#  CIF produced by WinGX routine CIF_UPDATE
#  Created on 2017-08-07 at 11:43:32
#  Using CIFtbx version 3.0.4  1 Sep 2006
 
#  Dictionary name : cif_core.dic
#  Dictionary vers : 2.4.3
#  Request file    : c:\program files\wingx\files\archive.reqdat
#  CIF files read  : 17deb001_1 project
 
#------------------ SECTION 1. GLOBAL INFORMATION ---------------------------#
 
data_global
 
#------------------ AUDIT DETAILS -------------------------------------------#
 
_audit_creation_date            2017-08-07
_audit_creation_method          'WinGX routine CIF_UPDATE'
_audit_conform_dict_name        cif_core.dic
_audit_conform_dict_version     2.4.3
_audit_conform_dict_location    ftp://ftp.iucr.org/pub/cif_core.dic
_audit_update_record            ?
 
#------------------ AUTHOR DETAILS -------------------------------------------#
 
_publ_contact_author_name       'Braun, Doris E.'
_publ_contact_author_address
;
Institute of Pharmacy
Innrain 52c
6020 Innsbruck
;
_publ_contact_author_phone       	'0043 512 597 58653 '
_publ_contact_author_email            'doris.braun@uibk.ac.at'
_publ_requested_journal               'Molecules'

# TITLE AND AUTHOR LIST

_publ_section_title
;
New Insights into Solid Form Stability and Hydrate Formation: 
o-Phenanthroline HCl and Neocuproine HCl
;
loop_
_publ_author_name
_publ_author_address
'Doris E. Braun'
;
Institute of Pharmacy
University of Innsbruck
Innrain 52c
6020 Innsbruck
Austria
;
'Katharina Raabe'
;
Institute of Pharmacy
University of Innsbruck
Innrain 52c
6020 Innsbruck
Austria
;
'Anna Schneeberger'
;
Institute of Pharmacy
University of Innsbruck
Innrain 52c
6020 Innsbruck
Austria
;
'Volker Kahlenberg'
;
Institute of Mineralogy and Petrography
University of Innsbruck
Innrain 52
6020 Innsbruck
Austria
;
'Ulrich J. Griesser'
;
Institute of Pharmacy
University of Innsbruck
Innrain 52c
6020 Innsbruck
Austria
;

 
#------------------  SECTION 2. COMPOUND(S) DETAILS -------------------------#
 
data_shelx
 
_audit_creation_date                    2017-08-07T11:43:32-00:00
_audit_creation_method                  'WinGX routine CIF_UPDATE'
_audit_conform_dict_name                cif_core.dic
_audit_conform_dict_version             2.4.3
_audit_conform_dict_location            ftp://ftp.iucr.org/pub/cif_core.dic
_publ_requested_category                FO
 
#----------------------------------------------------------------------------#
#                   CHEMICAL INFORMATION                                     #
#----------------------------------------------------------------------------#
 
_chemical_name_systematic
;
 2,9-dimethyl-1,10-phenanthroline HCl monohydrate
;
_chemical_formula_moiety                'C14 H13 N2, Cl, H2 O'
_chemical_formula_sum                   'C14 H15 Cl N2 O'
_chemical_formula_weight                262.73
 
#----------------------------------------------------------------------------#
#                   UNIT CELL INFORMATION                                    #
#----------------------------------------------------------------------------#
 
_symmetry_cell_setting                  monoclinic
_symmetry_space_group_name_H-M          'P 21/c'
_symmetry_space_group_name_Hall         '-P 2ybc'
_symmetry_Int_Tables_number             14
loop_
    _symmetry_equiv_pos_as_xyz
'x, y, z'
'-x, y+1/2, -z+1/2'
'-x, -y, -z'
'x, -y-1/2, z-1/2'
 
_cell_length_a                          7.1090(10)
_cell_length_b                          19.2572(19)
_cell_length_c                          9.8947(12)
_cell_angle_alpha                       90
_cell_angle_beta                        110.513(15)
_cell_angle_gamma                       90
_cell_volume                            1268.7(3)
_cell_formula_units_Z                   4
_cell_measurement_temperature           173(2)
_cell_measurement_reflns_used           1774
_cell_measurement_theta_min             3.8160
_cell_measurement_theta_max             28.7340
_cell_measurement_wavelength            0.71073
 
#----------------------------------------------------------------------------#
#                   CRYSTAL INFORMATION                                      #
#----------------------------------------------------------------------------#
 
_exptl_crystal_size_max                 0.33
_exptl_crystal_size_mid                 0.04
_exptl_crystal_size_min                 0.04
_exptl_crystal_description			'prismatic crystal'
_exptl_crystal_density_diffrn           1.376
_exptl_crystal_density_method           'not measured'
_exptl_crystal_F_000                    552
_exptl_special_details
;
 ?
;
 
#----------------------------------------------------------------------------#
#                   ABSORPTION CORRECTION                                    #
#----------------------------------------------------------------------------#
 
_exptl_absorpt_coefficient_mu     0.290
_shelx_estimated_absorpt_T_min    0.910
_shelx_estimated_absorpt_T_max    0.988

_exptl_absorpt_correction_T_min                   0.96633
_exptl_absorpt_correction_T_max                   1.00000
_exptl_absorpt_correction_type            multi-scan
_exptl_absorpt_process_details
;
CrysAlisPro 1.171.38.43f (Rigaku Oxford Diffraction, 2015)
Empirical absorption correction using spherical harmonics,
 implemented in SCALE3 ABSPACK scaling algorithm.
;
_oxdiff_exptl_absorpt_empirical_full_min           0.920
_oxdiff_exptl_absorpt_empirical_full_max           1.117
_oxdiff_exptl_absorpt_empirical_details
;
Empirical correction (ABSPACK) includes:
- Absorption correction using spherical harmonics
- Frame scaling
;
 
#----------------------------------------------------------------------------#
#                   DATA COLLECTION                                          #
#----------------------------------------------------------------------------#
 
_diffrn_source 'fine-focus sealed X-ray tube'
_diffrn_source_type 'Enhance (Mo) X-ray Source'
_diffrn_radiation_monochromator graphite
_diffrn_measurement_device 'four-circle diffractometer'
_diffrn_measurement_device_type 'Xcalibur, Ruby, Gemini ultra'
_diffrn_detector 'CCD plate'
_diffrn_ambient_temperature             173(2)
_diffrn_radiation_wavelength            0.71073
_diffrn_radiation_type                  MoK\a
_diffrn_radiation_probe                 x-ray
_diffrn_reflns_av_R_equivalents         0.0404
_diffrn_reflns_number                   8683
_diffrn_reflns_limit_h_min              -9
_diffrn_reflns_limit_h_max              7
_diffrn_reflns_limit_k_min              -20
_diffrn_reflns_limit_k_max              23
_diffrn_reflns_limit_l_min              -10
_diffrn_reflns_limit_l_max              12
_diffrn_reflns_theta_min                3.721
_diffrn_reflns_theta_max                29.221
_diffrn_reflns_theta_full               26
_diffrn_measured_fraction_theta_full
                                        0.982
_diffrn_measured_fraction_theta_max
                                        0.8106
_diffrn_reflns_Laue_measured_fraction_full
                                        0.982
_diffrn_reflns_Laue_measured_fraction_max
                                        0.811
_diffrn_reflns_point_group_measured_fraction_full
                                        0.982
_diffrn_reflns_point_group_measured_fraction_max
                                        0.811
_reflns_number_total                    2800
_reflns_number_gt                       2064
_reflns_threshold_expression            'I > 2\s(I)'
 
#----------------------------------------------------------------------------#
#                   COMPUTER PROGRAMS USED                                   #
#----------------------------------------------------------------------------#
 
_computing_structure_refinement         'SHELXL-2013 (Sheldrick, 2013)'
_computing_molecular_graphics           'Ortep for Windows (Farrugia, 2012)'
_computing_publication_material
                                   'WinGX publication routines (Farrugia, 2012)'
 
#----------------------------------------------------------------------------#
#                   STRUCTURE SOLUTION
#----------------------------------------------------------------------------#
 
_atom_sites_solution_hydrogens          mixed
 
#----------------------------------------------------------------------------#
#                   REFINEMENT INFORMATION                                   #
#----------------------------------------------------------------------------#
 
_refine_special_details
;
 ?
;
_refine_ls_structure_factor_coef        Fsqd
_refine_ls_matrix_type                  full
_refine_ls_weighting_scheme             calc
_refine_ls_weighting_details
              'w=1/[\s^2^(Fo^2^)+(0.0483P)^2^+0.3645P] where P=(Fo^2^+2Fc^2^)/3'
_refine_ls_hydrogen_treatment           mixed
_refine_ls_extinction_method            none
_refine_ls_number_reflns                2800
_refine_ls_number_parameters            179
_refine_ls_number_restraints            5
_refine_ls_number_constraints           0
_refine_ls_R_factor_all                 0.0731
_refine_ls_R_factor_gt                  0.0475
_refine_ls_wR_factor_ref                0.116
_refine_ls_wR_factor_gt                 0.1016
_refine_ls_goodness_of_fit_ref          1.057
_refine_ls_restrained_S_all             1.056
_refine_ls_shift/su_max                 0
_refine_ls_shift/su_mean                0
_refine_diff_density_max                0.301
_refine_diff_density_min                -0.224
_refine_diff_density_rms                0.059
 
#----------------------------------------------------------------------------#
#                   ATOMIC TYPES, COORDINATES AND THERMAL PARAMETERS         #
#----------------------------------------------------------------------------#
 
loop_
    _atom_type_symbol
    _atom_type_description
    _atom_type_scat_dispersion_real
    _atom_type_scat_dispersion_imag
    _atom_type_scat_source
C C 0.0033 0.0016 'International Tables Vol C Tables 4.2.6.8 and 6.1.1.4'
H H 0 0 'International Tables Vol C Tables 4.2.6.8 and 6.1.1.4'
N N 0.0061 0.0033 'International Tables Vol C Tables 4.2.6.8 and 6.1.1.4'
O O 0.0106 0.006 'International Tables Vol C Tables 4.2.6.8 and 6.1.1.4'
Cl Cl 0.1484 0.1585 'International Tables Vol C Tables 4.2.6.8 and 6.1.1.4'
 
loop_
    _atom_site_label
    _atom_site_type_symbol
    _atom_site_fract_x
    _atom_site_fract_y
    _atom_site_fract_z
    _atom_site_U_iso_or_equiv
    _atom_site_adp_type
    _atom_site_occupancy
    _atom_site_calc_flag
    _atom_site_disorder_assembly
    _atom_site_disorder_group
C1 C 0.6893(3) 0.87939(10) 0.6651(2) 0.0242(5) Uani 1 d . .
C2 C 0.6046(3) 0.83545(11) 0.5445(2) 0.0272(5) Uani 1 d . .
H2 H 0.5628 0.7898 0.5574 0.033 Uiso 1 calc . .
C3 C 0.5830(3) 0.85861(11) 0.4096(2) 0.0274(5) Uani 1 d . .
H3 H 0.5263 0.8293 0.3282 0.033 Uiso 1 calc . .
C4 C 0.6456(3) 0.92637(10) 0.3920(2) 0.0233(4) Uani 1 d . .
C5 C 0.6296(3) 0.95429(11) 0.2546(2) 0.0274(5) Uani 1 d . .
H5 H 0.5752 0.9265 0.1706 0.033 Uiso 1 calc . .
C6 C 0.6910(3) 1.01974(11) 0.2424(2) 0.0261(5) Uani 1 d . .
H6 H 0.6809 1.0372 0.1503 0.031 Uiso 1 calc . .
C7 C 0.7707(3) 1.06275(10) 0.3668(2) 0.0219(4) Uani 1 d . .
C8 C 0.8316(3) 1.13167(11) 0.3584(2) 0.0250(5) Uani 1 d . .
H8 H 0.8207 1.1509 0.2675 0.03 Uiso 1 calc . .
C9 C 0.9063(3) 1.17080(10) 0.4805(2) 0.0253(5) Uani 1 d . .
H9 H 0.9465 1.2174 0.4742 0.03 Uiso 1 calc . .
C10 C 0.9241(3) 1.14302(10) 0.6144(2) 0.0236(5) Uani 1 d . .
C11 C 0.7884(3) 1.03620(10) 0.5024(2) 0.0199(4) Uani 1 d . .
C12 C 0.7267(3) 0.96663(10) 0.5181(2) 0.0204(4) Uani 1 d . .
C13 C 0.7173(4) 0.85471(12) 0.8146(2) 0.0336(5) Uani 1 d . .
H13A H 0.8584 0.8423 0.8644 0.05 Uiso 1 calc . .
H13B H 0.6325 0.8139 0.8091 0.05 Uiso 1 calc . .
H13C H 0.6794 0.8918 0.8679 0.05 Uiso 1 calc . .
C14 C 1.0041(4) 1.18392(11) 0.7503(2) 0.0338(6) Uani 1 d . .
H14A H 0.9121 1.18 0.8041 0.051 Uiso 1 calc . .
H14B H 1.0166 1.2328 0.727 0.051 Uiso 1 calc . .
H14C H 1.1364 1.1659 0.8092 0.051 Uiso 1 calc . .
N1 N 0.7483(3) 0.94359(8) 0.65206(17) 0.0226(4) Uani 1 d . .
N2 N 0.8656(3) 1.07771(8) 0.62112(18) 0.0199(4) Uani 1 d . .
O1 O 0.8903(3) 1.04989(10) 0.89765(17) 0.0456(5) Uani 1 d . .
Cl1 Cl 0.31982(9) 0.82853(3) 0.01230(5) 0.03094(18) Uani 1 d . .
HN H 0.877(4) 1.0601(13) 0.709(3) 0.040(7) Uiso 1 d . .
HW1 H 0.828(4) 1.0823(10) 0.927(3) 0.065(9) Uiso 1 d . .
HW2A H 0.916(10) 1.0126(17) 0.949(5) 0.078 Uiso 0.5 d . .
HW2B H 0.819(6) 1.019(2) 0.838(6) 0.078 Uiso 0.5 d . .
 
loop_
    _atom_site_aniso_label
    _atom_site_aniso_U_11
    _atom_site_aniso_U_22
    _atom_site_aniso_U_33
    _atom_site_aniso_U_23
    _atom_site_aniso_U_13
    _atom_site_aniso_U_12
C1 0.0130(11) 0.0232(11) 0.0371(12) 0.0048(8) 0.0096(9) 0.0023(8)
C2 0.0194(12) 0.0184(11) 0.0457(13) -0.0003(9) 0.0135(10) -0.0012(9)
C3 0.0177(12) 0.0254(12) 0.0382(12) -0.0063(9) 0.0085(10) 0.0000(9)
C4 0.0140(11) 0.0242(11) 0.0318(11) -0.0015(8) 0.0082(9) 0.0016(8)
C5 0.0206(12) 0.0322(13) 0.0276(11) -0.0047(9) 0.0062(9) 0.0028(9)
C6 0.0205(12) 0.0345(13) 0.0229(10) 0.0027(8) 0.0073(9) 0.0033(9)
C7 0.0156(11) 0.0242(11) 0.0267(10) 0.0052(8) 0.0083(9) 0.0041(8)
C8 0.0203(12) 0.0285(12) 0.0282(11) 0.0084(8) 0.0111(9) 0.0041(9)
C9 0.0236(12) 0.0192(10) 0.0368(11) 0.0065(8) 0.0152(10) 0.0040(9)
C10 0.0195(12) 0.0195(11) 0.0337(11) -0.0004(8) 0.0117(10) 0.0018(8)
C11 0.0130(11) 0.0201(10) 0.0266(10) 0.0007(8) 0.0070(8) 0.0027(8)
C12 0.0132(10) 0.0200(10) 0.0286(11) 0.0030(8) 0.0080(9) 0.0024(8)
C13 0.0316(14) 0.0275(12) 0.0434(13) 0.0110(10) 0.0151(11) -0.0010(10)
C14 0.0422(16) 0.0255(12) 0.0384(12) -0.0051(9) 0.0199(12) -0.0060(10)
N1 0.0158(10) 0.0229(9) 0.0294(9) 0.0032(7) 0.0080(7) 0.0014(7)
N2 0.0169(9) 0.0195(9) 0.0241(9) 0.0020(7) 0.0083(7) 0.0010(7)
O1 0.0583(14) 0.0475(12) 0.0303(9) -0.0004(8) 0.0147(9) 0.0172(10)
Cl1 0.0359(4) 0.0273(3) 0.0290(3) 0.0003(2) 0.0106(2) -0.0018(2)
 
 
#----------------------------------------------------------------------------#
#                   MOLECULAR GEOMETRY                                       #
#----------------------------------------------------------------------------#
 
_geom_special_details
;
 All esds (except the esd in the dihedral angle between two l.s. planes)
 are estimated using the full covariance matrix.  The cell esds are taken
 into account individually in the estimation of esds in distances, angles
 and torsion angles; correlations between esds in cell parameters are only
 used when they are defined by crystal symmetry.  An approximate (isotropic)
 treatment of cell esds is used for estimating esds involving l.s. planes.
;
loop_
    _geom_bond_atom_site_label_1
    _geom_bond_atom_site_label_2
    _geom_bond_distance
    _geom_bond_site_symmetry_2
    _geom_bond_publ_flag
C1 N1 1.326(3) . ?
C1 C2 1.414(3) . ?
C1 C13 1.498(3) . ?
C2 C3 1.364(3) . ?
C3 C4 1.409(3) . ?
C4 C12 1.409(3) . ?
C4 C5 1.430(3) . ?
C5 C6 1.353(3) . ?
C6 C7 1.426(3) . ?
C7 C11 1.400(3) . ?
C7 C8 1.408(3) . ?
C8 C9 1.364(3) . ?
C9 C10 1.394(3) . ?
C10 N2 1.333(3) . ?
C10 C14 1.488(3) . ?
C11 N2 1.367(3) . ?
C11 C12 1.435(3) . ?
C12 N1 1.355(2) . ?
 
loop_
    _geom_angle_atom_site_label_1
    _geom_angle_atom_site_label_2
    _geom_angle_atom_site_label_3
    _geom_angle
    _geom_angle_site_symmetry_1
    _geom_angle_site_symmetry_3
    _geom_angle_publ_flag
N1 C1 C2 122.08(18) . . ?
N1 C1 C13 117.03(19) . . ?
C2 C1 C13 120.89(19) . . ?
C3 C2 C1 119.93(19) . . ?
C2 C3 C4 119.43(19) . . ?
C3 C4 C12 116.72(18) . . ?
C3 C4 C5 122.84(19) . . ?
C12 C4 C5 120.43(19) . . ?
C6 C5 C4 120.96(19) . . ?
C5 C6 C7 120.50(18) . . ?
C11 C7 C8 118.38(18) . . ?
C11 C7 C6 119.35(18) . . ?
C8 C7 C6 122.27(17) . . ?
C9 C8 C7 120.04(18) . . ?
C8 C9 C10 120.53(19) . . ?
N2 C10 C9 118.89(19) . . ?
N2 C10 C14 118.80(18) . . ?
C9 C10 C14 122.30(19) . . ?
N2 C11 C7 118.96(18) . . ?
N2 C11 C12 119.94(16) . . ?
C7 C11 C12 121.10(18) . . ?
N1 C12 C4 123.83(18) . . ?
N1 C12 C11 118.52(17) . . ?
C4 C12 C11 117.64(17) . . ?
C1 N1 C12 118.00(17) . . ?
C10 N2 C11 123.19(17) . . ?
 
_iucr_refine_instructions_details
;
TITL 17deb001_1
CELL   0.71073     7.1090  19.2572   9.8947  90.0000 110.513  90.0000
ZERR         4     0.0010   0.0019   0.0012   0.0000  0.015   0.0000
LATT  1
SYMM -X,1/2+Y,1/2-Z
SFAC C H N O CL
UNIT 56 60 8 4 4
TEMP -100
SIZE 0.33 0.04 0.04
DFIX 0.86 0.01 HW1 O1   HW2A O1    HW2B O1
DFIX 1.48   HW1   HW2A  HW1 HW2B
OMIT     0   5   5
ACTA 52.0
L.S.      25
FMAP      2
PLAN     10
WGHT    0.048300    0.364500
FVAR       1.71187
C1    1    0.689251    0.879388    0.665126    11.00000    0.01301    0.02315 =
         0.03715    0.00476    0.00957    0.00234
C2    1    0.604613    0.835447    0.544492    11.00000    0.01936    0.01838 =
         0.04566   -0.00027    0.01345   -0.00124
AFIX  43
H2    2    0.562815    0.789839    0.557381    11.00000   -1.20000
AFIX   0
C3    1    0.583041    0.858613    0.409587    11.00000    0.01769    0.02541 =
         0.03815   -0.00627    0.00847    0.00002
AFIX  43
H3    2    0.526344    0.829303    0.328167    11.00000   -1.20000
AFIX   0
C4    1    0.645562    0.926374    0.392050    11.00000    0.01403    0.02423 =
         0.03185   -0.00149    0.00820    0.00155
C5    1    0.629639    0.954293    0.254599    11.00000    0.02057    0.03215 =
         0.02756   -0.00473    0.00620    0.00276
AFIX  43
H5    2    0.575186    0.926477    0.170570    11.00000   -1.20000
AFIX   0
C6    1    0.690980    1.019741    0.242443    11.00000    0.02046    0.03454 =
         0.02295    0.00266    0.00727    0.00331
AFIX  43
H6    2    0.680852    1.037180    0.150340    11.00000   -1.20000
AFIX   0
C7    1    0.770727    1.062753    0.366834    11.00000    0.01558    0.02420 =
         0.02671    0.00522    0.00826    0.00410
C8    1    0.831604    1.131672    0.358369    11.00000    0.02034    0.02853 =
         0.02817    0.00837    0.01111    0.00407
AFIX  43
H8    2    0.820659    1.150944    0.267539    11.00000   -1.20000
AFIX   0
C9    1    0.906288    1.170798    0.480473    11.00000    0.02362    0.01919 =
         0.03684    0.00648    0.01520    0.00395
AFIX  43
H9    2    0.946516    1.217369    0.474152    11.00000   -1.20000
AFIX   0
C10   1    0.924072    1.143017    0.614450    11.00000    0.01949    0.01947 =
         0.03370   -0.00040    0.01165    0.00177
C11   1    0.788431    1.036202    0.502414    11.00000    0.01302    0.02006 =
         0.02660    0.00065    0.00696    0.00273
C12   1    0.726701    0.966633    0.518083    11.00000    0.01316    0.01996 =
         0.02861    0.00303    0.00796    0.00237
C13   1    0.717325    0.854714    0.814573    11.00000    0.03159    0.02747 =
         0.04335    0.01096    0.01507   -0.00098
AFIX 137
H13A  2    0.858434    0.842257    0.864439    11.00000   -1.50000
H13B  2    0.632470    0.813946    0.809140    11.00000   -1.50000
H13C  2    0.679432    0.891801    0.867877    11.00000   -1.50000
AFIX   0
C14   1    1.004109    1.183920    0.750273    11.00000    0.04218    0.02552 =
         0.03843   -0.00508    0.01990   -0.00601
AFIX 137
H14A  2    0.912122    1.180035    0.804061    11.00000   -1.50000
H14B  2    1.016554    1.232778    0.726992    11.00000   -1.50000
H14C  2    1.136360    1.165885    0.809215    11.00000   -1.50000
AFIX   0
N1    3    0.748265    0.943589    0.652059    11.00000    0.01576    0.02285 =
         0.02936    0.00324    0.00796    0.00144
N2    3    0.865628    1.077714    0.621116    11.00000    0.01690    0.01954 =
         0.02411    0.00204    0.00832    0.00096
O1    4    0.890283    1.049887    0.897650    11.00000    0.05831    0.04755 =
         0.03033   -0.00039    0.01472    0.01720
CL1   5    0.319820    0.828534    0.012298    11.00000    0.03594    0.02731 =
         0.02897    0.00029    0.01063   -0.00179
HN    2    0.876680    1.060119    0.708932    11.00000    0.04004
HW1   2    0.827913    1.082257    0.926768    11.00000    0.06486
HW2A  2    0.915559    1.012557    0.948810    10.50000   -1.20000
HW2B  2    0.818812    1.019202    0.838312    10.50000   -1.20000
HKLF      4
REM
REM R1 =  0.0475 for    2064 Fo > 4sig(Fo)  and  0.0731 for all    2800 data
REM    179 parameters refined using      5 restraints
END
;
 
# END of CIF
